# Supplementary material for: Detection of ARGs from Gram-Negative Bacteria in Positive Blood Cultures Using a Microarray-Based System: Towards a Molecular Antibiotic Susceptibility Assay
Source: Antibiotics (Basel). 2025 Dec 4;14(12):1221. doi: 10.3390/antibiotics14121221 (PMC12729682; doi:10.3390/antibiotics14121221)
Supplement: Supplementary file 1 [file antibiotics-14-01221-s001.zip]

Archive with 4 entries (4 files):
- Supplementary data S1.xlsx
- Supplementary data S2.xlsx
- Supplementary data S3.xlsx
- Supplementary data S4.xlsx
