# Supplementary material for: Detection of ARGs from Gram-Negative Bacteria in Positive Blood Cultures Using a Microarray-Based System: Towards a Molecular Antibiotic Susceptibility Assay
Source: Antibiotics (Basel). 2025 Dec 4;14(12):1221. doi: 10.3390/antibiotics14121221 (PMC12729682; doi:10.3390/antibiotics14121221)
Supplement: Supplementary file 1 [file antibiotics-14-01221-s001.zip › Supplementary data S1.xlsx]

## Sheet: Foglio1
2401G0023	Klebsiella pneumoniae	SAMN45881402	EUR 4	Kp-1
2401G0036	Klebsiella pneumoniae	SAMN45881432	EUR 61	Kp-2
2401G0037	Klebsiella pneumoniae	SAMN45881448	EUR 93	Kp-3
2401G0040	Klebsiella pneumoniae	SAMN45881404	EUR 8	Kp-4
2401G0051	Klebsiella pneumoniae	SAMN45881453	EUR 104	Kp-5
2401G0058	Klebsiella pneumoniae	SAMN45881428	EUR 56	Kp-6
2401G0061	Klebsiella pneumoniae	SAMN45881409	EUR 17	Kp-7
2401G0063	Klebsiella pneumoniae	SAMN45881445	EUR 86	Kp-8
2401G0064	Klebsiella pneumoniae	SAMN45881410	EUR 18	Kp-9
2401G0065	Klebsiella pneumoniae	SAMN45881400	EUR 2	Kp-10
2401G0066	Klebsiella pneumoniae	SAMN45881403	EUR 61	Kp-11
2401G0068	Klebsiella pneumoniae	SAMN45881435	EUR 67	Kp-12
2401G0069	Klebsiella pneumoniae	SAMN45881438	EUR 70	Kp-13
2401G0071	Klebsiella pneumoniae	SAMN45881455	EUR 113	Kp-14
2401G0073	Klebsiella pneumoniae	SAMN45881436	EUR 68	Kp-15
2401G0074	Klebsiella pneumoniae	SAMN45881405	EUR 9	Kp-16
2401G0075	Klebsiella pneumoniae	SAMN45881440	EUR 72	Kp-17
2401G0076	Klebsiella pneumoniae	SAMN45881447	EUR 92	Kp-18
2401G0080	Klebsiella pneumoniae	SAMN45881422	EUR 47	Kp-19
2401G0081	Klebsiella pneumoniae	SAMN45881429	EUR 58	Kp-20
2401G0093	Klebsiella pneumoniae	SAMN45881430	EUR 59	Kp-21
2401G0094	Klebsiella pneumoniae	SAMN45881473	EUR 154	Kp-22
2401G0095	Klebsiella pneumoniae	SAMN45881423	EUR 48	Kp-23
2401G0097	Klebsiella pneumoniae	SAMN45881418	EUR 35	Kp-24
2401G0100	Klebsiella pneumoniae	SAMN45881443	EUR 77	Kp-25
2401G0101	Klebsiella pneumoniae	SAMN45881408	EUR 13	Kp-26
2401G0104	Klebsiella pneumoniae	SAMN45881411	EUR 19	Kp-27
2401G0111	Klebsiella pneumoniae	SAMN45881471	EUR 152	Kp-28
2401G0113	Klebsiella pneumoniae	SAMN45881474	EUR 155	Kp-29
2401G0121	Klebsiella pneumoniae	SAMN45881493	EUR 182	Kp-30
2401G0143	Klebsiella pneumoniae	SAMN45881482	EUR 166	Kp-31
2401G0144	Klebsiella pneumoniae	SAMN45881465	EUR 134	Kp-32
2401G0147	Klebsiella pneumoniae	SAMN45881464	EUR 133	Kp-33
2401G0150	Klebsiella pneumoniae	SAMN45881461	EUR 126	Kp-34
2401G0151	Klebsiella pneumoniae	SAMN45881407	EUR 12	Kp-35
2401G0153	Klebsiella pneumoniae	SAMN45881475	EUR 157	Kp-36
2401G0157	Klebsiella pneumoniae	SAMN45881452	EUR 101	Kp-37
2401G0160	Klebsiella pneumoniae	SAMN45881419	EUR 37	Kp-38
2401G0166	Klebsiella pneumoniae	SAMN45881479	EUR 162	Kp-39
2401G0170	Klebsiella pneumoniae	SAMN45881442	EUR 76	Kp-40
2401G0172	Klebsiella pneumoniae	SAMN45881481	EUR 164	Kp-41
2401G0042	Klebsiella pneumoniae		EUR 7	Kp-42
2401G0044	Klebsiella pneumoniae		EUR 147	Kp-43
2401G0045	Klebsiella pneumoniae		EUR 112	Kp-44
2401G0059	Klebsiella pneumoniae		EUR 61	Kp-45
2401G0089	Klebsiella pneumoniae		EUR140	Kp-46
2401G0118	Klebsiella pneumoniae		EUR 74	Kp-47
2401G0033	Escherichia coli	SAMN45881439	EUR 71	Ec-1
2401G0035	Escherichia coli	SAMN45881446	EUR 89	Ec-2
2401G0041	Escherichia coli	SAMN45881470	EUR 145	Ec-3
2401G0048	Escherichia coli	SAMN45881444	EUR 85	Ec-4
2401G0053	Escherichia coli	SAMN45881426	EUR 52	Ec-5
2401G0055	Escherichia coli	SAMN45881454	EUR 106	Ec-6
2401G0056	Escherichia coli	SAMN45881427	EUR 55	Ec-7
2401G0062	Escherichia coli	SAMN45881480	EUR 163	Ec-8
2401G0070	Escherichia coli	SAMN45881450	EUR 98	Ec-9
2401G0072	Escherichia coli	SAMN45881437	EUR 69	Ec-10
2401G0077	Escherichia coli	SAMN45881434	EUR 65	Ec-11
2401G0083	Escherichia coli	SAMN45881468	EUR 139	Ec-12
2401G0084	Escherichia coli	SAMN45881456	EUR 114	Ec-13
2401G0088	Escherichia coli	SAMN45881467	EUR 138	Ec-14
2401G0091	Escherichia coli	SAMN45881431	EUR 60	Ec-15
2401G0099	Escherichia coli	SAMN45881459	EUR 124	Ec-16
2401G0106	Escherichia coli	SAMN45881472	EUR 153	Ec-17
2401G0109	Escherichia coli	SAMN45881413	EUR 23	Ec-18
2401G0125	Escherichia coli	SAMN45881466	EUR 135	Ec-19
2401G0142	Escherichia coli	SAMN45881477	EUR 160	Ec-20
2401G0146	Escherichia coli	SAMN45881492	EUR 181	Ec-21
2401G0148	Escherichia coli	SAMN45881463	EUR 132	Ec-22
2401G0152	Escherichia coli	SAMN45881476	EUR 158	Ec-23
2401G0161	Escherichia coli	SAMN45881416	EUR 31	Ec-24
2401G0162	Escherichia coli	SAMN45881451	EUR 100	Ec-25
2401G0164	Escherichia coli	SAMN45881494	EUR 185	Ec-26
2401G0165	Escherichia coli	SAMN45881478	EUR 161	Ec-27
2401G0177	Escherichia coli	SAMN45881469	EUR 141	Ec-28
2401G0043	Escherichia coli		EUR 88	Ec-29
2401G0090	Escherichia coli		EUR 137	Ec-30
2401G0163	Escherichia coli		EUR 33	Ec-31
2401G0169	Escherichia coli		EUR 30	Ec-32
2401G0087	Acinetobacter baumannii	SAMN45881496	EUR 188	Ab-1
2401G0103	Acinetobacter baumannii	SAMN45881489	EUR 175	Ab-2
2401G0107	Acinetobacter baumannii	SAMN45881497	EUR 190	Ab-3
2401G0108	Acinetobacter baumannii	SAMN45881490	EUR 176	Ab-4
2401G0112	Acinetobacter baumannii	SAMN45881486	EUR 171	Ab-5
2401G0114	Acinetobacter baumannii	SAMN45881484	EUR 169	Ab-6
2401G0119	Acinetobacter baumannii	SAMN45881491	EUR 177	Ab-7
2401G0120	Acinetobacter baumannii	SAMN45881498	EUR 191	Ab-8
2401G0141	Acinetobacter baumannii	SAMN45881499	EUR 192	Ab-9
2401G0167	Acinetobacter baumannii	SAMN45881495	EUR 187	Ab-10
2401G0168	Acinetobacter baumannii	SAMN45881487	EUR 173	Ab-11
2401G0171	Acinetobacter baumannii	SAMN45881488	EUR 174	Ab-12
2401G0173	Acinetobacter baumannii	SAMN45881485	EUR 170	Ab-13
2401G0105	Acinetobacter baumannii		EUR 119	Ab-14
2401G0034	Pseudomonas aeruginosa	SAMN45881449	EUR 94	Ps-1
2401G0038	Pseudomonas aeruginosa	SAMN45881401	EUR 3	Ps-2
2401G0092	Pseudomonas aeruginosa	SAMN45881457	EUR 115	Ps-3
2401G0102	Pseudomonas aeruginosa	SAMN45881462	EUR 131	Ps-4
2401G0117	Pseudomonas aeruginosa	SAMN45881483	EUR 168	Ps-5
2401G0149	Pseudomonas aeruginosa	SAMN45881406	EUR 10	Ps-6
2401G0052	Citrobacter freundii	SAMN45881425	EUR 51	Cf-1
2401G0078	Citrobacter freundii	SAMN45881433	EUR 64	Cf-2
2401G0079	Proteus mirabilis	SAMN45881420	EUR 41	Pm-1
2401G0110	Proteus mirabilis	SAMN45881460	EUR 125	Pm-2
2401G0115	Proteus mirabilis	SAMN45881414	EUR 24	Pm-3
2401G0054	Enterobacter cloacae	SAMN45881424	EUR 50	Ecl-1
2401G0158	Enterobacter cloacae	SAMN45881412	EUR 22	Ecl-2
2401G0174	Enterobacter cloacae		EUR 25	Ecl-3
2401G0098	Citrobacter koseri	SAMN45881417	EUR 32	Ck-1
2401G0082	Providencia stuartii	SAMN45881421	EUR 45	Pst-1
2401G0154	Pseudomonas monteilii	SAMN45881441	EUR 75	Psm-1
2401G0159	Raoultella ornithinolytica	SAMN45881458	EUR 123	Ro-1
