# Supplementary material for: Detection of ARGs from Gram-Negative Bacteria in Positive Blood Cultures Using a Microarray-Based System: Towards a Molecular Antibiotic Susceptibility Assay
Source: Antibiotics (Basel). 2025 Dec 4;14(12):1221. doi: 10.3390/antibiotics14121221 (PMC12729682; doi:10.3390/antibiotics14121221)
Supplement: Supplementary file 1 [file antibiotics-14-01221-s001.zip › Supplementary data S4.xlsx]

## Sheet: Foglio1
Species	Strain	Gene	Mutation	Position	Reference	Variant
K.pneumoniae	2401G0023	SHV-11	SNP	92	T	A
K.pneumoniae	2401G0023	SHV-11	SNP	324	C	T
K.pneumoniae	2401G0023	SHV-11	SNP	402	A	G
K.pneumoniae	2401G0023	SHV-11	SNP	846	G	A
K.pneumoniae	2401G0036	SHV-11	SNP	92	T	A
K.pneumoniae	2401G0036	SHV-11	SNP	324	C	T
K.pneumoniae	2401G0036	SHV-11	SNP	402	A	G
K.pneumoniae	2401G0036	SHV-11	SNP	705	G	A
K.pneumoniae	2401G0036	SHV-11	SNP	786	C	G
K.pneumoniae	2401G0036	SHV-11	SNP	795	C	T
K.pneumoniae	2401G0037	SHV-1	SNP	324	C	T
K.pneumoniae	2401G0037	SHV-1	SNP	402	A	G
K.pneumoniae	2401G0037	SHV-1	SNP	633	G	A
K.pneumoniae	2401G0037	SHV-1	SNP	705	G	A
K.pneumoniae	2401G0037	SHV-1	SNP	762	T	C
K.pneumoniae	2401G0040	SHV-11	SNP	92	T	A
K.pneumoniae	2401G0040	SHV-11	SNP	324	C	T
K.pneumoniae	2401G0040	SHV-11	SNP	402	A	G
K.pneumoniae	2401G0040	SHV-11	SNP	846	G	A
K.pneumoniae	2401G0042	SHV-11	SNP	92	T	A
K.pneumoniae	2401G0042	SHV-11	SNP	324	C	T
K.pneumoniae	2401G0042	SHV-11	SNP	402	A	G
K.pneumoniae	2401G0042	SHV-11	SNP	705	G	A
K.pneumoniae	2401G0042	SHV-11	SNP	786	C	G
K.pneumoniae	2401G0042	SHV-11	SNP	795	C	T
K.pneumoniae	2401G0044	SHV-202	Insertion	1 to 6	------	GTGGTT
K.pneumoniae	2401G0044	SHV-202	SNP	8	T	A
K.pneumoniae	2401G0044	SHV-202	SNP	266	T	G
K.pneumoniae	2401G0044	SHV-202	SNP	363	C	T
K.pneumoniae	2401G0044	SHV-202	SNP	408	A	G
K.pneumoniae	2401G0044	SHV-202	SNP	711	G	A
K.pneumoniae	2401G0044	SHV-202	SNP	765	C	G
K.pneumoniae	2401G0044	SHV-202	SNP	792	C	G
K.pneumoniae	2401G0045	SHV-1	SNP	402	A	G
K.pneumoniae	2401G0045	SHV-1	SNP	720	G	C
K.pneumoniae	2401G0045	SHV-1	SNP	786	C	G
K.pneumoniae	2401G0051	SHV-11	SNP	92	T	A
K.pneumoniae	2401G0051	SHV-11	SNP	324	C	T
K.pneumoniae	2401G0051	SHV-11	SNP	402	A	G
K.pneumoniae	2401G0051	SHV-11	SNP	705	G	A
K.pneumoniae	2401G0051	SHV-11	SNP	786	C	G
K.pneumoniae	2401G0051	SHV-11	SNP	795	C	T
K.pneumoniae	2401G0058	SHV-1	SNP	324	C	T
K.pneumoniae	2401G0058	SHV-1	SNP	402	A	G
K.pneumoniae	2401G0058	SHV-1	SNP	633	G	A
K.pneumoniae	2401G0058	SHV-1	SNP	705	G	A
K.pneumoniae	2401G0058	SHV-1	SNP	762	T	C
K.pneumoniae	2401G0059	SHV-11	SNP	92	T	A
K.pneumoniae	2401G0059	SHV-11	SNP	324	C	T
K.pneumoniae	2401G0059	SHV-11	SNP	402	A	G
K.pneumoniae	2401G0059	SHV-11	SNP	705	G	A
K.pneumoniae	2401G0059	SHV-11	SNP	786	C	G
K.pneumoniae	2401G0059	SHV-11	SNP	795	C	T
K.pneumoniae	2401G0061	SHV-28	SNP	8	A	T
K.pneumoniae	2401G0061	SHV-28	SNP	324	C	T
K.pneumoniae	2401G0061	SHV-28	SNP	402	A	G
K.pneumoniae	2401G0061	SHV-28	SNP	633	G	A
K.pneumoniae	2401G0061	SHV-28	SNP	705	G	A
K.pneumoniae	2401G0061	SHV-28	SNP	762	T	C
K.pneumoniae	2401G0063	SHV-11	SNP	92	T	A
K.pneumoniae	2401G0063	SHV-11	SNP	324	C	T
K.pneumoniae	2401G0063	SHV-11	SNP	402	A	G
K.pneumoniae	2401G0063	SHV-11	SNP	705	G	A
K.pneumoniae	2401G0063	SHV-11	SNP	786	C	G
K.pneumoniae	2401G0063	SHV-11	SNP	795	C	T
K.pneumoniae	2401G0064	SHV-11	SNP	92	T	A
K.pneumoniae	2401G0064	SHV-11	SNP	324	C	T
K.pneumoniae	2401G0064	SHV-11	SNP	402	A	G
K.pneumoniae	2401G0064	SHV-11	SNP	705	G	A
K.pneumoniae	2401G0064	SHV-11	SNP	786	C	G
K.pneumoniae	2401G0064	SHV-11	SNP	795	C	T
K.pneumoniae	2401G0065	SHV-11	SNP	92	T	A
K.pneumoniae	2401G0065	SHV-11	SNP	324	C	T
K.pneumoniae	2401G0065	SHV-11	SNP	402	A	G
K.pneumoniae	2401G0065	SHV-11	SNP	846	G	A
K.pneumoniae	2401G0066	SHV-11	SNP	92	T	A
K.pneumoniae	2401G0066	SHV-11	SNP	324	C	T
K.pneumoniae	2401G0066	SHV-11	SNP	402	A	G
K.pneumoniae	2401G0066	SHV-11	SNP	705	G	A
K.pneumoniae	2401G0066	SHV-11	SNP	786	C	G
K.pneumoniae	2401G0066	SHV-11	SNP	795	C	T
K.pneumoniae	2401G0068	SHV-11	SNP	92	T	A
K.pneumoniae	2401G0068	SHV-11	SNP	324	C	T
K.pneumoniae	2401G0068	SHV-11	SNP	402	A	G
K.pneumoniae	2401G0068	SHV-11	SNP	705	G	A
K.pneumoniae	2401G0068	SHV-11	SNP	786	C	G
K.pneumoniae	2401G0068	SHV-11	SNP	795	C	T
K.pneumoniae	2401G0069	SHV-1	SNP	324	C	T
K.pneumoniae	2401G0069	SHV-1	SNP	402	A	G
K.pneumoniae	2401G0069	SHV-1	SNP	633	G	A
K.pneumoniae	2401G0069	SHV-1	SNP	705	G	A
K.pneumoniae	2401G0069	SHV-1	SNP	762	T	C
K.pneumoniae	2401G0071	SHV-28	SNP	8	A	T
K.pneumoniae	2401G0071	SHV-28	SNP	324	C	T
K.pneumoniae	2401G0071	SHV-28	SNP	402	A	G
K.pneumoniae	2401G0071	SHV-28	SNP	633	G	A
K.pneumoniae	2401G0071	SHV-28	SNP	705	G	A
K.pneumoniae	2401G0071	SHV-28	SNP	762	T	C
K.pneumoniae	2401G0073	SHV-1	SNP	324	C	T
K.pneumoniae	2401G0073	SHV-1	SNP	402	A	G
K.pneumoniae	2401G0073	SHV-1	SNP	633	G	A
K.pneumoniae	2401G0073	SHV-1	SNP	705	G	A
K.pneumoniae	2401G0073	SHV-1	SNP	762	T	C
K.pneumoniae	2401G0074	SHV-11	SNP	92	T	A
K.pneumoniae	2401G0074	SHV-11	SNP	324	C	T
K.pneumoniae	2401G0074	SHV-11	SNP	402	A	G
K.pneumoniae	2401G0074	SHV-11	SNP	846	G	A
K.pneumoniae	2401G0075	SHV-11	SNP	92	T	A
K.pneumoniae	2401G0075	SHV-11	SNP	324	C	T
K.pneumoniae	2401G0075	SHV-11	SNP	402	A	G
K.pneumoniae	2401G0075	SHV-11	SNP	705	G	A
K.pneumoniae	2401G0075	SHV-11	SNP	786	C	G
K.pneumoniae	2401G0075	SHV-11	SNP	795	C	T
K.pneumoniae	2401G0076	SHV-11	SNP	92	T	A
K.pneumoniae	2401G0076	SHV-11	SNP	324	C	T
K.pneumoniae	2401G0076	SHV-11	SNP	402	A	G
K.pneumoniae	2401G0076	SHV-11	SNP	846	G	A
K.pneumoniae	2401G0080	SHV-11	SNP	92	T	A
K.pneumoniae	2401G0080	SHV-11	SNP	324	C	T
K.pneumoniae	2401G0080	SHV-11	SNP	402	A	G
K.pneumoniae	2401G0080	SHV-11	SNP	705	G	A
K.pneumoniae	2401G0080	SHV-11	SNP	786	C	G
K.pneumoniae	2401G0080	SHV-11	SNP	795	C	T
K.pneumoniae	2401G0081	SHV-1	SNP	324	C	T
K.pneumoniae	2401G0081	SHV-1	SNP	357	C	T
K.pneumoniae	2401G0081	SHV-1	SNP	402	A	G
K.pneumoniae	2401G0081	SHV-1	SNP	705	G	A
K.pneumoniae	2401G0089	SHV-11	SNP	92	T	A
K.pneumoniae	2401G0089	SHV-11	SNP	324	C	T
K.pneumoniae	2401G0089	SHV-11	SNP	357	C	T
K.pneumoniae	2401G0089	SHV-11	SNP	402	A	G
K.pneumoniae	2401G0089	SHV-11	SNP	846	G	A
K.pneumoniae	2401G0093	SHV-1	SNP	324	C	T
K.pneumoniae	2401G0093	SHV-1	SNP	402	A	G
K.pneumoniae	2401G0093	SHV-1	SNP	633	G	A
K.pneumoniae	2401G0093	SHV-1	SNP	705	G	A
K.pneumoniae	2401G0093	SHV-1	SNP	762	T	C
K.pneumoniae	2401G0094	SHV-1	SNP	324	C	T
K.pneumoniae	2401G0094	SHV-1	SNP	402	A	G
K.pneumoniae	2401G0094	SHV-1	SNP	633	G	A
K.pneumoniae	2401G0094	SHV-1	SNP	705	G	A
K.pneumoniae	2401G0094	SHV-1	SNP	762	T	C
K.pneumoniae	2401G0095	SHV-11	SNP	92	T	A
K.pneumoniae	2401G0095	SHV-11	SNP	324	C	T
K.pneumoniae	2401G0095	SHV-11	SNP	402	A	G
K.pneumoniae	2401G0095	SHV-11	SNP	705	G	A
K.pneumoniae	2401G0095	SHV-11	SNP	786	C	G
K.pneumoniae	2401G0095	SHV-11	SNP	795	C	T
K.pneumoniae	2401G0097	SHV-11	SNP	92	T	A
K.pneumoniae	2401G0097	SHV-11	SNP	402	A	G
K.pneumoniae	2401G0097	SHV-11	SNP	786	C	G
K.pneumoniae	2401G0100	SHV-11	SNP	92	T	A
K.pneumoniae	2401G0100	SHV-11	SNP	324	C	T
K.pneumoniae	2401G0100	SHV-11	SNP	402	A	G
K.pneumoniae	2401G0100	SHV-11	SNP	705	G	A
K.pneumoniae	2401G0100	SHV-11	SNP	786	C	G
K.pneumoniae	2401G0100	SHV-11	SNP	795	C	T
K.pneumoniae	2401G0101	SHV-11	SNP	92	T	A
K.pneumoniae	2401G0101	SHV-11	SNP	324	C	T
K.pneumoniae	2401G0101	SHV-11	SNP	402	A	G
K.pneumoniae	2401G0101	SHV-11	SNP	705	G	A
K.pneumoniae	2401G0101	SHV-11	SNP	786	C	G
K.pneumoniae	2401G0101	SHV-11	SNP	795	C	T
K.pneumoniae	2401G0104	SHV-1	SNP	324	C	T
K.pneumoniae	2401G0104	SHV-1	SNP	402	A	G
K.pneumoniae	2401G0104	SHV-1	SNP	633	G	A
K.pneumoniae	2401G0104	SHV-1	SNP	705	G	A
K.pneumoniae	2401G0104	SHV-1	SNP	762	T	C
K.pneumoniae	2401G0111	SHV-11	SNP	92	T	A
K.pneumoniae	2401G0111	SHV-11	SNP	324	C	T
K.pneumoniae	2401G0111	SHV-11	SNP	402	A	G
K.pneumoniae	2401G0111	SHV-11	SNP	705	G	A
K.pneumoniae	2401G0111	SHV-11	SNP	786	C	G
K.pneumoniae	2401G0111	SHV-11	SNP	795	C	T
K.pneumoniae	2401G0113	SHV-11	SNP	92	T	A
K.pneumoniae	2401G0113	SHV-11	SNP	324	C	T
K.pneumoniae	2401G0113	SHV-11	SNP	402	A	G
K.pneumoniae	2401G0113	SHV-11	SNP	705	G	A
K.pneumoniae	2401G0113	SHV-11	SNP	786	C	G
K.pneumoniae	2401G0113	SHV-11	SNP	795	C	T
K.pneumoniae	2401G0121	SHV-76	SNP	40	A	G
K.pneumoniae	2401G0121	SHV-76	SNP	92	T	A
K.pneumoniae	2401G0121	SHV-76	SNP	348	C	T
K.pneumoniae	2401G0121	SHV-76	SNP	402	A	G
K.pneumoniae	2401G0121	SHV-76	SNP	627	C	A
K.pneumoniae	2401G0121	SHV-76	SNP	705	G	A
K.pneumoniae	2401G0121	SHV-76	SNP	762	T	C
K.pneumoniae	2401G0143	SHV-28	SNP	8	A	T
K.pneumoniae	2401G0143	SHV-28	SNP	324	C	T
K.pneumoniae	2401G0143	SHV-28	SNP	402	A	G
K.pneumoniae	2401G0143	SHV-28	SNP	633	G	A
K.pneumoniae	2401G0143	SHV-28	SNP	705	G	A
K.pneumoniae	2401G0143	SHV-28	SNP	762	T	C
K.pneumoniae	2401G0144	SHV-1	SNP	402	A	G
K.pneumoniae	2401G0144	SHV-1	SNP	705	G	A
K.pneumoniae	2401G0144	SHV-1	SNP	720	G	C
K.pneumoniae	2401G0144	SHV-1	SNP	771	T	A
K.pneumoniae	2401G0144	SHV-1	SNP	786	C	G
K.pneumoniae	2401G0150	SHV-11	SNP	92	T	A
K.pneumoniae	2401G0150	SHV-11	SNP	324	C	T
K.pneumoniae	2401G0150	SHV-11	SNP	402	A	G
K.pneumoniae	2401G0150	SHV-11	SNP	705	G	A
K.pneumoniae	2401G0150	SHV-11	SNP	786	C	G
K.pneumoniae	2401G0150	SHV-11	SNP	795	C	T
K.pneumoniae	2401G0151	SHV-1	SNP	324	C	T
K.pneumoniae	2401G0151	SHV-1	SNP	402	A	G
K.pneumoniae	2401G0151	SHV-1	SNP	633	G	A
K.pneumoniae	2401G0151	SHV-1	SNP	705	G	A
K.pneumoniae	2401G0151	SHV-1	SNP	762	T	C
K.pneumoniae	2401G0153	SHV-11	SNP	92	T	A
K.pneumoniae	2401G0153	SHV-11	SNP	324	C	T
K.pneumoniae	2401G0153	SHV-11	SNP	402	A	G
K.pneumoniae	2401G0153	SHV-11	SNP	705	G	A
K.pneumoniae	2401G0153	SHV-11	SNP	786	C	G
K.pneumoniae	2401G0153	SHV-11	SNP	795	C	T
K.pneumoniae	2401G0157	SHV-11	SNP	324	C	T
K.pneumoniae	2401G0157	SHV-11	SNP	402	A	G
K.pneumoniae	2401G0157	SHV-11	SNP	633	G	A
K.pneumoniae	2401G0157	SHV-11	SNP	705	G	A
K.pneumoniae	2401G0157	SHV-11	SNP	762	T	C
K.pneumoniae	2401G0160	SHV-28	SNP	8	A	T
K.pneumoniae	2401G0160	SHV-28	SNP	324	C	T
K.pneumoniae	2401G0160	SHV-28	SNP	402	A	G
K.pneumoniae	2401G0160	SHV-28	SNP	633	G	A
K.pneumoniae	2401G0160	SHV-28	SNP	705	G	A
K.pneumoniae	2401G0160	SHV-28	SNP	762	T	C
K.pneumoniae	2401G0166	SHV-11	SNP	92	T	A
K.pneumoniae	2401G0166	SHV-11	SNP	324	C	T
K.pneumoniae	2401G0166	SHV-11	SNP	402	A	G
K.pneumoniae	2401G0166	SHV-11	SNP	846	G	A
K.pneumoniae	2401G0170	SHV-1	SNP	402	A	G
K.pneumoniae	2401G0170	SHV-1	SNP	720	G	C
K.pneumoniae	2401G0170	SHV-1	SNP	786	C	G
K.pneumoniae	2401G0172	SHV-11	SNP	92	T	A
K.pneumoniae	2401G0172	SHV-11	SNP	324	C	T
K.pneumoniae	2401G0172	SHV-11	SNP	402	A	G
K.pneumoniae	2401G0172	SHV-11	SNP	705	G	A
K.pneumoniae	2401G0172	SHV-11	SNP	786	C	G
K.pneumoniae	2401G0172	SHV-11	SNP	795	C	T
E.coli	2401G0043	SHV-1	SNP	789	G	A
E.coli	2401G0053	SHV-12	SNP	92	T	A
E.coli	2401G0053	SHV-12	SNP	402	A	G
E.coli	2401G0053	SHV-12	SNP	700	G	A
E.coli	2401G0053	SHV-12	SNP	703	G	A
E.coli	2401G0053	SHV-12	SNP	786	C	G
E.coli	2401G0083	SHV-12	SNP	92	T	A
E.coli	2401G0083	SHV-12	SNP	402	A	G
E.coli	2401G0083	SHV-12	SNP	700	G	A
E.coli	2401G0083	SHV-12	SNP	703	G	A
E.coli	2401G0083	SHV-12	SNP	786	C	G
E.coli	2401G0161	SHV-12	SNP	92	T	A
E.coli	2401G0161	SHV-12	SNP	402	A	G
E.coli	2401G0161	SHV-12	SNP	700	G	A
E.coli	2401G0161	SHV-12	SNP	703	G	A
E.coli	2401G0161	SHV-12	SNP	786	C	G
E.coli	2401G0164	SHV-12	SNP	92	T	A
E.coli	2401G0164	SHV-12	SNP	402	A	G
E.coli	2401G0164	SHV-12	SNP	700	G	A
E.coli	2401G0164	SHV-12	SNP	703	G	A
E.coli	2401G0164	SHV-12	SNP	786	C	G
P.mirabilis	2401G0115	SHV-12	SNP	92	T	A
P.mirabilis	2401G0115	SHV-12	SNP	402	A	G
P.mirabilis	2401G0115	SHV-12	SNP	700	G	A
P.mirabilis	2401G0115	SHV-12	SNP	703	G	A
P.mirabilis	2401G0115	SHV-12	SNP	786	C	G
